# Supplementary material for: Dietary Magnesium Alleviates Experimental Murine Colitis through Modulation of Gut Microbiota
Source: Nutrients. 2021 Nov 23;13(12):4188. doi: 10.3390/nu13124188 (PMC8707433; doi:10.3390/nu13124188)
Supplement: Supplementary file 1 [file nutrients-13-04188-s001.zip]

Archive with 1 entries (1 files):
- nutrients-1467980-supplementary.pdf
